# Supplementary material for: Transcriptomic Study Reveals Widespread Spliced Leader Trans-Splicing, Short 5′-UTRs and Potential Complex Carbon Fixation Mechanisms in the Euglenoid Alga Eutreptiella sp
Source: PLoS One. 2013 Apr 9;8(4):e60826. doi: 10.1371/journal.pone.0060826 (PMC3621762; doi:10.1371/journal.pone.0060826)
Supplement: Table S15 — Sequences and annotation results of the candidate genes involved in carbon fixation and the carbon concentrating mechanism (CCM) in Eutreptiella sp. (DOCX) [file pone.0060826.s020.docx]

## Sheet: carbon fix Genes
Contig ID	sequence	Seq. Description	Seq. Length	#Hits	min. eValue	mean Similarity	Enzyme Codes	InterProScan
29270	ggcctgcaatttcatgtcctttactggatgcacacatgtgtcaaggtgtgttcctcctgatgcagattgtggagggcggacctgcaggcacttgtgcctctgtgaccatggacgacatttacatcggcaacggggtgtcggagctgatcatgatgtccatgcgcgccctgctgaaccccggggacgaggtgctgatccctagcccagactacccctgtggacggctgcagtcctgctgcacggcggtgtgcccgtgtactacaact	alanine transaminase	266	20	2.97892e-15	0.937	EC:2.6.1.2	IPR015421; IPR015424; PTHR11751 (PANTHER), PTHR11751:SF30 (PANTHER), SignalP-NN(euk) (SIGNALP)
572	acctctttgcccttccgtccacaatgttcactgctttccgaggaccagccacccgctctgcccatcttgtccgatgtgcatccacttgggcagacagtgtgcaggcggcgcctcttgacccaattctgggcatgagccaacggttccaaaaggacacagacgagcggaaagtgaatgtgagtgtcggagcataccgcacggacgagggcaagcccttggtgctgaactgtgtcaagaaggcagaagccaagatcctgcaagacagcagtctgaacaaggagtatcttcctcaacgtggtgacgtcgcctacaccaccttgtgccagaagttgctgttcggtgaggactctcctctcgtcaagaatggccacatcgccaccgttcagacgctgtctggaa…	aspartate aminotransferase	419	20	7.35651e-34	0.6875	EC:2.6.1.1	IPR000796; IPR004839; IPR015422; IPR015424
1079	attgaaagatgtctttgttcgctagtgttgccatggccccgcccgaccccattcttggggttactcaggcttggagagctgatacttcaccagacaaattgaaccttggtgttggagcctaccgttccgaagaagggcagccttgggtcctaccaacggtcaaggacgcagaggccgagcttttgaagcagcaggaggctggcaagatcaacaaggagtatcttcccatcgacggtattccggagttctacaatgcttctgtgaaattgatgcttggggaggactctgcccccatcaaagagggtcgtgcatgcattgtgcaatgcctttcgggaaccggcggtttgcgacttgcagcggccgtcattggcaactacatgaagggtaaagcgatctaca…	aspartate aminotransferase	425	20	1.26453e-45	0.7015	EC:2.6.1.1	IPR000796; IPR004839; IPR015422; IPR015424
33934	acctctttgcccttccgtccacaatgttcactgctttccgaggaccagccacccgctctgcccatcttgtccgatgtgcatccacttgggcagacagtgtgcaggcggcgcctcttgacccaattctgggcatgagccaacggttccaaaaggacacagacgagcggaaagtgaatgtgagtgtcggagcataccgcacggacgagggcaagcccttggtgctgaactgtgtcaagaaggcagaagccaaggtttggtctcgacctatgccccaggatccgtccccgccccatgtgtattgtcatgcacaccgtatgtggcgcagcgtcacttga	aspartate aminotransferase	335	20	9.31274e-17	0.7215	EC:2.6.1.1	no IPS match
3359	gtgcggtatgtctgtgaattttttgcccggccgctccacaattattcaatttattcttgaagaagagcggcgatcaggatgcacaaccactggggacctgactgggctgctcttggatattgtgcggtcctgcaagcaaatctcgggccttgtctcctacggagacctcgctggcatctacgggaaggagggtgcttcgaacgtgcagggggaggagcaacttaagttggatgtgttaactcacaatatcatggtctccaacaacgaatggagtggacacttggcagggatggcctctgaggaagtggaagacgtcatttctatcccagataagtatcccaaaggaaaatatctactgttgtttgaccccttggatggctcctccaatttggaaattaa…	fructose bisphosphatase	401	20	1.02655e-36	0.7475	EC:3.1.3.11	IPR000146; G3DSA:3.30.540.10 (GENE3D), PTHR11556:SF1 (PANTHER), seg (SEG), SSF56655 (SUPERFAMILY)
407	atggcctgcgatcttccagacttccccaagaccttgaccggcgtgcttgatggcacccaaaccgccgagcttttcaagtttgcccagaagaagggcttcgccatccctgccgtaaactgcacatcatcttcgaccatcaactgtgtcttggaggccgcacgtgacactcacaacccggtagtcatccaggtgtcacagggtggcggtgcattctattgcggtaagggcatcaaggacaccaacttggtcgccagtgttgcaggcgcggttgcactggctcaccacatccgtgtggttgcacctatgtacggtattccggtggtcatccactctgaccactgtgcaaagaagcttcttccatggttcgacggaatgcttgacgccgacgaggcgtatttc…	fructose-bisphosphate aldolase	415	20	1.97351e-57	0.788	EC:4.1.2.13	IPR000771; IPR013785; seg (SEG), SSF51569 (SUPERFAMILY)
16366	tgttttccaaacaatggcctgcgatcttccagaacttccccaagaccttgaccggcgtgcttgatggcacccaaaccgccgagcttttcaagtttgcccagaagaagggcttcgccatccctgccgtaaactgcacatcatcttcgaccatcaactgtgtcttggaggccgcacgtgacactcacaacccggtagtcatccaggtgtcacagggtggcggtgcattctattgcggtaagggcatcaaggacaccaacttggtcgccagtgttgcaggcgcggttgcactggctcgaccacatccgtgtggttgcacctatgtacggtattcc	fructose-bisphosphate aldolase	332	20	1.70737e-33	0.752	EC:4.1.2.13	IPR000771; IPR013785; seg (SEG), SSF51569 (SUPERFAMILY)
16466	ccaaacaatggcctgcgatcttccagacttccccaagaccttgaccggcgtgcttgatggcacccaaaccgccgagctttttcaagtttgcccagaagaagggcttcgccatccctgccgtaaactgcacatcatcttcgaccatcaactgtgtcttggaggccgcacgtgacactcacaacccggtagtcatccaggtgtcacagggtggcggtgcattctattgcggtaagggcaatcaaggacacaacttggtcgccagtgt	fructose-bisphosphate aldolase	265	20	7.39301e-26	0.726	EC:4.1.2.13	IPR000771; IPR013785; SSF51569 (SUPERFAMILY)
32287	tacgtctcaccaatatgggtcgtcatggatgaattgaagccgggcgtgttggttggtgaagacgtgatcaagctcctggatcacgcaaagaaggagggatatgccattcctgctttcaactgcacaagcagcagcaccattaatgcttgcatggaagccgctgccaagacgaagtctcccattatgattcaggtctccaacggcggtggtgtcttctacgccggaaaatttcttgacaacaccaaccagcgagcgtgcattgctggttctctcgctgccgctcaccacgtccaccagttgtacggtatccccgtcgttattcacaccgatcactgcgccaagaagcttttgccatggttcgacggaatgatggacgtcaacgagcagta	fructose-bisphosphate aldolase	389	20	6.11407e-46	0.7735	EC:4.1.2.13	IPR000771; IPR013785; SSF51569 (SUPERFAMILY)
13448	gtaaatttttgttccgttgtgtccttgctggtcttggtttccgtgtttagcatcacccaatcgagaacgaagtcttctacccgaagaactacggtattgagtacgtcaccatgacaaccatctactcctacattggagacgagatgaccttagacggccgtcactttgacttgcgctgtgtccgtgctggtgccacgaacaccgaatccttcactgttggggtcccgaagatcaacgccccgatggtgccgtagttgaaggacaagttgaacggtatcaccttccttgtgcctattacgggcgagttcaaccctgactttgttgtgaggtccgccaagaacacctaagaggacacttccaatgccgctttgaaagcatgcgttgagggccacttgatcg…	glyceraldehyde-3-phosphate dehydrogenase	449	20	3.60074e-19	0.5405	EC: 1.2.1.1.13	no IPS match
298	gattcatcaaaatgggctacaaggttgctgtgtgcggtgctgctggaggtattggtcagccattgtccttgctgctgaagctcagcgaccaggtcagtgacctgcgctgctacgatgtcgcccctttcactccgggcgttgcttgtgacctcagccacatcaacacccacagcacttgcactggctacaccaagacggaggagggagacggactcaaagacgctctgaaagacgccgacgtggttgtaattcctgctggtgtgccccgaaagcccggtatgactcgtgacgacctgttcaacatcaacgctggcatcgtgaaaactttgattgagggttgtgccgaagcctgtccgaaggccatgatcctaattatctccaaccctgtgagctcc	malate dehydrogenase	395	20	7.38468e-56	0.7775	EC:1.1.1.37	IPR001236; IPR010097; IPR016040; PTHR11540 (PANTHER), SSF51735 (SUPERFAMILY)
644	tgggctacaaagttgccgtgtgcggggccgctggaggcattggccagccgctatccttgcttctcaagctcagcgaccaggtcagtgatctgcgctgttacgacgttgctcctttcactccgggtgttgctgccgacctcagccacataaacactccgagcacctgcagtggttacaccagatctgaggacggagacggacttaaggacgccttaaaagatgcggacgtggtagtcattcctgctggtgtgcctcggaagcctggtatgacccgtgacgaccttttcaacgtgaacgctggaatcgtcaaaactttgatcgagggttgtgcagaggcctgcccaaaagccatgatcctcatcatttcgaaccctgtgaactcgaccgtgccggttgcgg…	malate dehydrogenase	410	20	4.87536e-61	0.7905	EC:1.1.1.37	IPR001236; IPR010097; IPR016040; PTHR11540 (PANTHER), SSF51735 (SUPERFAMILY)
21286	agatctacagagacaatgttcagcaagattgcccctccgtgtcgctgcccctgtgggctttccgtcgcgttctccacctcccggacgaacaactacaaggtggcgagtcttgggtgctgctggtggaattggccaacctctgtcccttctgcttaaggactgcgatttggtcacccatctctctctgtatgacgtcgcccctgtgacgcctggtgtcgctgcggagtagtcagccactgcccatcaccagccaagtgcacaggccacggcaaagatgacatcgatgctg	malate dehydrogenase	289	20	3.1487e-11	0.7985	EC:1.1.1.37	no IPS match
24504	ccgaacgggtagggggacggacggtactttacggggtgctgcaggtggaattggccaacctctgtcccttctgcttaaggactgcgatttggtcacccatctctctctgtatgacgtcgcccctgtgacgcctggtgtcgctgcggatatcagccactgcccatcaccagccaagtgcacaggccacggcaaagatgacatcgatgctgccttgg	malate dehydrogenase	215	20	7.09001e-15	0.7525	EC:1.1.1.37	no IPS match
35288	ttgccatgtcctacaaagtggctgtatgcggcgcagctgggggtatcgggcagcccctatcgctgctgctcaagtgcaaccctttaatcagcgacctccgactgtacgacgttgcgccctcgacccccggtgtggcttgcgacctgagccacatcagtactactgctgcatgtgctggcttcaccaagacggcagccggggatcagctcctgcaggccctgcggggcagcgatgtcgtcgtgatccccgcaggcgtccctcggaagcccgggatgacccgcgatgacctcttcaacaccaacgctggtatcgtgcaggcgctggtggagggctgcgctgaggcctgcccgaaggccatgatcctgat	malate dehydrogenase	367	20	9.67673e-47	0.7765	EC:1.1.1.37	IPR001236; IPR010097; IPR016040; PTHR11540 (PANTHER), SSF51735 (SUPERFAMILY)
298	gattcatcaaaatgggctacaaggttgctgtgtgcggtgctgctggaggtattggtcagccattgtccttgctgctgaagctcagcgaccaggtcagtgacctgcgctgctacgatgtcgcccctttcactccgggcgttgcttgtgacctcagccacatcaacacccacagcacttgcactggctacaccaagacggaggagggagacggactcaaagacgctctgaaagacgccgacgtggttgtaattcctgctggtgtgccccgaaagcccggtatgactcgtgacgacctgttcaacatcaacgctggcatcgtgaaaactttgattgagggttgtgccgaagcctgtccgaaggccatgatcctaattatctccaaccctgtgagctcc	malate dehydrogenase	395	20	7.38468e-56	0.7775	EC:1.1.1.37	IPR001236; IPR010097; IPR016040; PTHR11540 (PANTHER), SSF51735 (SUPERFAMILY)
644	tgggctacaaagttgccgtgtgcggggccgctggaggcattggccagccgctatccttgcttctcaagctcagcgaccaggtcagtgatctgcgctgttacgacgttgctcctttcactccgggtgttgctgccgacctcagccacataaacactccgagcacctgcagtggttacaccagatctgaggacggagacggacttaaggacgccttaaaagatgcggacgtggtagtcattcctgctggtgtgcctcggaagcctggtatgacccgtgacgaccttttcaacgtgaacgctggaatcgtcaaaactttgatcgagggttgtgcagaggcctgcccaaaagccatgatcctcatcatttcgaaccctgtgaactcgaccgtgccggttgcgg…	malate dehydrogenase	410	20	4.87536e-61	0.7905	EC:1.1.1.37	IPR001236; IPR010097; IPR016040; PTHR11540 (PANTHER), SSF51735 (SUPERFAMILY)
24504	ccgaacgggtagggggacggacggtactttacggggtgctgcaggtggaattggccaacctctgtcccttctgcttaaggactgcgatttggtcacccatctctctctgtatgacgtcgcccctgtgacgcctggtgtcgctgcggatatcagccactgcccatcaccagccaagtgcacaggccacggcaaagatgacatcgatgctgccttgg	malate dehydrogenase	215	20	7.09001e-15	0.7525	EC:1.1.1.37	no IPS match
35288	ttgccatgtcctacaaagtggctgtatgcggcgcagctgggggtatcgggcagcccctatcgctgctgctcaagtgcaaccctttaatcagcgacctccgactgtacgacgttgcgccctcgacccccggtgtggcttgcgacctgagccacatcagtactactgctgcatgtgctggcttcaccaagacggcagccggggatcagctcctgcaggccctgcggggcagcgatgtcgtcgtgatccccgcaggcgtccctcggaagcccgggatgacccgcgatgacctcttcaacaccaacgctggtatcgtgcaggcgctggtggagggctgcgctgaggcctgcccgaaggccatgatcctgat	malate dehydrogenase	367	20	9.67673e-47	0.7765	EC:1.1.1.37	IPR001236; IPR010097; IPR016040; PTHR11540 (PANTHER), SSF51735 (SUPERFAMILY)
17021	taccttagctacacaatggcgacccgcaatctctcgctcccaaagcaagtggccctggctggaggcattgacgcctggaacgcccgcaccgatgagcagaagtcgctgcggaacatgctggacgccatgtgcacggccaccacggtcgacgaggcgctggggcaagtgaagcccatgattgccctcggcaacttcctctgggcctacatgtacatgcggatgctggctcataagaaccttgacctctgctacgccaccgtcctggcggaccctgcaacgctcctgccggtgatgtacaccccgacggtcggggaggcctgtcagaaattcgggatgatgcccatctacccccgtggctgctacctgtcgatcaccgaccgcggcaacctcaaagcggtg…	malate dehydrogenase	417	20	2.53817e-15	0.588	EC: 1.1.1.40	IPR012301; PTHR23406 (PANTHER), PTHR23406:SF2 (PANTHER), SSF53223 (SUPERFAMILY)
301	atctacagagacaatgttcagcaagattgcccctcgtgtcgctgcccctgtggctttccgcgcgttctccacctcccggacgaacaactacaaggtggcagtcttgggtgctgctggtggaattggccaacctctgtcccttctgcttaaggactgcgatttggtcacccatctctctctgtatgacgtcgcccctgtgacgcctggtgtcgctgcggatatcagccactgcccatcaccagccaagtgcacaggccacggcaaagaatgacatcgatgctgccttggcggggtgcgatgtggttgtcattccagccggcgtgccacggaagcctggtatgacccgtgacgacttattcaacaccaacgccagc	malate dehydrogenase(NADP+)	374	20	7.46043e-29	0.7535	EC:1.1.1.82	IPR001236; IPR010097; IPR016040; PTHR11540 (PANTHER), seg (SEG), SSF51735 (SUPERFAMILY)
9552	tgctctgctgaagtctgcgcggctcatgccgaaaaccgacgtcgaatggcttgccgacaaccgagtgccagtcctcttggagggcatggctgccgggctcctgcagtgcagacctgccgagccctgcgcgttcttgcagtcgtggctggtccggttcaaggggggcaatcccaattacgccgcagacgccaaggtccaggaagcaatcaattacctgcgggacgggaataagcgcggaatcgacaaatatctgttcctccgcgacgcacagcaccgcaacccgcggctcttctatggcttgttgtcgctgtttgtgcaagaggcgctgccgtttgtgtacactcctacggtgggggaggcgtgtcagaagtacagcaatcttccgatcgtttccacggg…	Malate dehygrogenase	409	20	3.87202e-12	0.674	EC: 1.1.1.40	IPR007858; IPR012301; PTHR23406 (PANTHER), PTHR23406:SF2 (PANTHER), SSF53223 (SUPERFAMILY)
22191	acatcaccggatcttatctcccacaaatgactaccctcgacgctaaagtcgcagagctgctgaagcaggtcgaccctgaacaactgctggcccttctgggagcaaaggctgcgtctccaactggttcaccttcgcctcatgcacccaagaagtatgtgtactatttcagtccgacgtgcgctgaaggcaacgccaagatgaagaaccagcttggtggcaaaggtgcgaacttggctgaaatggccagcatcggtctgccagtgccgccggtttcaccctcaagtgcggagttgtgcgata	phosphate dikinase	300	20	1.76038e-13	0.7555	EC:2.7.9.1	IPR002192; IPR010121; IPR013815; PTHR22931 (PANTHER), SSF56059 (SUPERFAMILY)
5885	aatacgacatgttaaccgaagaccattccaagacgacacgcatggattctgttgcaacggacgatgtgaacctcaaagtaaagctctgggtgaagcaagtggaagcccaatgcaaaccggacatgacacactggtgcactggttcccaagaagagttcaacaccctctgcacgcaactcgttgattccggtacttttatccgcctgaaccagcagctacgccccaatagcttcctgtgccggacggatccccgagaactggagggtgaccttgccacaactgtgatctgcagcaaaaataagttggaccgcaatcagacctacggctgggcagagccggaagccaccaaaagggatcttgcagcgctgctcaaagattgtatgcaggggcgcaacctgt…	phosphoenolpyruvate carboxykinase	424	20	2.42792e-34	0.647	EC:4.1.1.49	IPR008209; IPR008210
5885	aatacgacatgttaaccgaagaccattccaagacgacacgcatggattctgttgcaacggacgatgtgaacctcaaagtaaagctctgggtgaagcaagtggaagcccaatgcaaaccggacatgacacactggtgcactggttcccaagaagagttcaacaccctctgcacgcaactcgttgattccggtacttttatccgcctgaaccagcagctacgccccaatagcttcctgtgccggacggatccccgagaactggagggtgaccttgccacaactgtgatctgcagcaaaaataagttggaccgcaatcagacctacggctgggcagagccggaagccaccaaaagggatcttgcagcgctgctcaaagattgtatgcaggggcgcaacctgt…	phosphoenolpyruvate carboxykinase	424	20	2.42792e-34	0.647	EC:4.1.1.49	IPR008209; IPR008210
24493	ctcaatcaatcaacgcggctttttgttattacgtatcatggcagcttcagcaaacctttggcttggtgaaggcaaagactctggcgacattaagaacagcataaacgtgtgggtgaagcaggtccaggctctctgcaagcccgacgctgtgcagtggtgtacaggctccgacgatgagttcaactcccttactaggaagctgaccggtgacggc	phosphoenolpyruvate carboxykinase	214	20	5.86726e-06	0.6545	EC:4.1.1.49	IPR008209; IPR008210; SignalP-NN(euk) (SIGNALP)
33989	ttttagtttcttcttctatcccaaatggcaatgaagggtgcacgatctctccttgggaaggcattggtattgattgagcacaacaatgcaaaggtttcgcctgcttttgagcgccatcactgctgcctcaaagtttggtgatatcaccgagatccgcaagtactacgaccagtttggggaccgccttccccctgagttgatgaccaatttgcagaagctacaaggacgtctgcagtctgcagcagatattccaatccacaatcaagacctcctgaaatgggtatctgaaatgcgtgaactgtgcaagcctacagcagtgcactggtgtaccggaaccgaagaggag	phosphoenolpyruvate carboxykinase	346	10	1.72196e-06	0.617	EC:4.1.1.49	IPR008210; SignalP-NN(euk) (SIGNALP)
34358	catctctgcacaatggcgacgccctcaagccctacccagcctgtcttgaatgactccttcaacagcggcgccttcgtcgaccccctcagagaggacgtgaagatgatgcagaacatgctgctggactgcttggcgaaggagggcatctccaagcccgtcatccagttcaccaagctcgccaaggacttctccaagacccgcagcaccacacgttggaggactgcatcacgaacctgatccagaaccacggtttcgacccgaagttggtgcgggactccctcatggggcagactctggagctcgtcttcacagcccatccaacgcaggccacacggcggtcact	phosphoenolpyruvate carboxylase	343	8	6.94698e-05	0.6425	EC: 4.1.1.31	no IPS match
304	aatttagcaatcatgaacaagcttggtatttctgacgttgatgtgaaggacaagcgtgtcctcatccgagttgacttcaacgtccctcaagacaagaacactggggcagttaccaacacccagcgcattgatgcggcccttccaactgtgcgagatgccctggaccgaggcgcaaaggctgttgtgctgatgtctcacatggggcgccctgacggtcttcctaaccctaagttctccttggaagtggttgtgccaatcttgaaggaaaagctgggcaaggacgttacttttttgaagaactgtgtggcccggggacggaagccgcatgcaaggaccctgccccgggctctgt	phosphoglycerate kinase	352	20	4.93864e-36	0.7995	EC:2.7.2.3	IPR001576; IPR015824; IPR015911
522	gcgtttgttcttgctgcccatatcatgtctctgaacctgaacaagaagtccatcaaggatgtggagctcaaggggaagcgtgttgtcatgcgtgtggacttcaacgtgccacaagacaagaaaacaggtgagatcacaaacaaccaaagaattgttgccgcgttgccaaccattcagtatgcgcttgaccagggcgccaagagtgttgtgctgatgagccacctgggcagacctgatgggactgtgaacgccaagtacactttggctcctgtggcaaagaggctggaggagttgatgggcaagcctgtgacgttcttggacgactgcgcgtcggaggcaactgtgactgcctgcgccaacccagccgagggcagcgttatcctgctggagaactc	phosphoglycerate kinase	395	20	6.65322e-47	0.7875	EC:2.7.2.3	IPR001576; IPR015824; IPR015911
753	aactttgaatcaacatgcctggaagcgctttgggaccaaagctcagcattgatgacttgaacatgaaggacaagaatgtcattgtccgagttgatttcaacgtccccatgaaagatggtgccattttggatgatttccgtatcaagtccgcgatcccaactttggccaagatcaatgaatctggcgggaggctgatcatcatgagccatatgggtcgcccaaaggaaactggttatgaagagaagttctccctcaagactgtggctgaccacctgggcaagctcatga	phosphoglycerate kinase	288	20	1.15193e-43	0.729	EC:2.7.2.3	no IPS match
24863	ttcgttcttgctgcccatatcatgtctctgaacctgacaagaagtccatcaaggatgtggagctcaaggggaagcgtgttgtcatgcgtgtggacttcaacgtgccacaagacaagaaaacaggtgagatcacaaacaaccaaagaattgttgccgcgttgccaacca	phosphoglycerate kinase	168	20	9.35347e-14	0.868	EC:2.7.2.3	no IPS match
26363	atgccaaggttggtgctgctgacagtgcttcgggcattgctgatggcctgatgggtttggattgtggtcccaagtccaacgagctgaacaaggaggtcgtactgcgtgccaagacaatcgtttggaatggccctgctggtgtgttcgagtttgaggca	phosphoglycerate kinase	158	20	2.70948e-12	0.845	EC:2.7.2.3	seg (SEG)
28528	gttcttgctgccccatatcatgtctctgaacctgaacaagaagtccatcaaggatgtggagctcaagggggaagcgtgttgtcatgcgtgtggacttcaacgtgccacaagacaagaaaacaggtgagatcacaaacaaccaaagaattgttgccgcgttgccaaccattcagtatgcgcttgaccaggggcgccaagagtgttgtgctgatgagccacctgggcagacctgatgggactgtgaacgccaagtacactttggctcctgt	phosphoglycerate kinase	269	20	7.51975e-17	0.8665	EC:2.7.2.3	IPR001576
29646	accgaaaagactcagcattgatgacttgaacaatgaaggacaagaatgtcattgtccgagttgatttctaacgtccccactgaaagaatggtgccattttggtatgatttccgtatcaagtccgcgatcccaactttggccaagatcaatgaatctggcgggaggctgatcatcatgagccatatgggtcgcccaaaggaaactggttatgaagagaagttctccctcaagactgtg	phosphoglycerate kinase	237	20	4.83328e-13	0.688	EC:2.7.2.3	IPR001576; IPR015824
32838	aatttagcaatcatgaacaagcttggtatttctgacgttgatgtgaaggacaagcgtgtcctcatccgagttgacttcaacgtaccctcaagacaagaacactcggggacacgttaaccaacacccagacgcaattgaatgacggcccttccaactgtgcgagatgccctggaccgaggcggcaaagggctgttgtgctgatgtctcacatggggcgccctgacggtcttcctaaccctaagttctccttggaagtggttgtgccaatcttgaaggaaaagctgggcaaggacgttacttttttgaagaactgtgtgggcccggggacggaagccgcatgcaaggaccctgccccgggctctgtcatccttttggagaatctgcggttccacgttgagg…	phosphoglycerate kinase	458	20	5.22195e-37	0.8055	EC:2.7.2.3	IPR001576; IPR015824
17322	atttccaagccaatctacaaccatgtcaacggtactcttgataccccagaagagactgcgccatcacccatcatgatcatcgagggtcttcacccaatgttggatgaccgtgttgctggtttgctggatttttccatttacttggacatctctgatcgtgtcaagtttgcttggaagattcagcgtgacatggctgagcggggatgggctttggaggatatcaaggcagacattgaaaagcggaagcccgatttcgacaaatatgtcg	phosphoribulokinase	268	20	7.54614e-52	0.818	EC:2.7.1.19	IPR006082; IPR006083; G3DSA:3.40.50.300 (GENE3D), PTHR10285 (PANTHER), PTHR10285:SF29 (PANTHER), SSF52540 (SUPERFAMILY)
10237	gtcatggctgatgtcgcccacgaggcagagtcattagcgcaaaatgaggctatttggcggtacatgaaggactcaactccgcggcccgtcacctctaccgaggccatggcctccagtgcagtggccctgtcctttgatgacgagtttggaatgattgttgtgatctcggagaccggggataccgagcgttttgtggccaagtaccgcccaaggattcctgtgctaattgtcactgaccagccctacatctaccgccaggcagtgttccgcaaagggctgcggcctatgctcgttgactccttcggtgctactctggcagacaagggcgcttctttcatgggtgatctgaaagcaatgcgccgcaagagctccatgggaggtcagcagcttaaggtgaat…	pyruvate kinase	419	20	1.41971e-13	0.5935	EC:2.7.1.40	IPR001697; IPR015794; IPR015795
12992	gtaccccttctacaccagcaaaatgccgtgtgccaagattggcccgtctcttttggcgtgtgatcttgcaaatatggcgagcgagtcccaacgtgtcttagatgctggtgcagactaccttcacctggacgtgatggacgggcactttgttccgaacatcagctggggccctcccgtgatcaagtctctgcggaagcacatcaaagaggcattctttgactgccatctgatggtctcgaagccggagcagtgggtcgacgccatcaaagacgcga	ribulose-phosphate 3-epimerase	275	20	3.34621e-35	0.8345	EC:5.1.3.1	IPR000056; IPR011060; IPR013785
8327	catttcttttgtgtcaacatgtcctctgctgaactgcctccggccaaacgccacaagggcgaccaacacgagctgaccgctacctctgacagcgtaagtgtctcgcaatttccaactctggcacggtacatcatggcccgcacgggcgacagtgagctcaccattctgctcaccgccctggcactggcgtgcaaggctacctcccgcgcctgcaacaaggcaggcattgcatgcctcttcggtcttgcaggagatgtcaactcaaccggggatgatcagaaaaagttggacgtgctgtctaacgacatcttcattgacgccctgacaaattgcggtgcttgcgccgtgctcgtgtctgaggagaatgaggaccctatctttgtgccagagtccaaggct	ructose bisphosphatase	399	20	4.4717e-39	0.7685	EC:3.1.3.11	IPR000146; G3DSA:3.30.540.10 (GENE3D), seg (SEG), SSF56655 (SUPERFAMILY)
14240	ctgccatggaccccattcaatacctgcagacacacaaagtgccccagctgttggacgaccttgtggccgacctcctgcagtcgcagcctgcggatgttgcggcgcacatcgccgcctatgccactcagttgcagctgggcctctccgcctcggggcagccgcacttgcacacgttccttgaccaacgtgtccccgacgcggcgctgcgagacgtgttcctcgcccttgcacagtcctgcagggacatctccacagccgtgggcaatgtcgtggatggggccgctcaacacaccacgacaaacacgtttggggacgagcagctgaaggtggatctgctcagcgac	sedoheptulose-bisphosphatase	344	1	0.000843419	0.5	EC: 3.1.3.37	IPR000146; G3DSA:3.30.540.10 (GENE3D), PTHR11556:SF2 (PANTHER), seg (SEG)
295	gttgtcatggcactggacaagaaagcacttgctcgggttgcagatgaggcgcgaggtctggccctcgacgctgtcgccaagtgtaagtctggacatctgggactgcctttgggttgcgctgagatgggtgccgtacttttcgggcacgcgctgcactataatcccaaggatagcaagtggctaaatcgtgacaggttcattcttagtgcggggcacggatccatgtttatttacggttggctgcacatcagtggttatcccgaggtttccttggaccaggtcaaaaacttcagagccatgggcagcaatacgccagggcatcctgagtttgcagagaccccgggggtcgaggccacgaaccggtcctctgggccaggggattgcaaacgccgtggggta…	transketolase	424	20	7.04105e-56	0.776	EC:2.2.1.1	IPR005474; G3DSA:3.40.50.970 (GENE3D), PTHR11624 (PANTHER), PTHR11624:SF1 (PANTHER), tmhmm (TMHMM), SSF52518 (SUPERFAMILY)
22688	cctacccgtaattaggtagggacggtccggtaaggtttaccttgggacccttcgggaccggccgtaggggtacgggcccgaaagttacggtaagtctggacatctgggactgcctttgggttgcgctgagatgggtgccgtacttttcgggcacgcgctgcactataatcccaaggatagcaagtggctaaatcgtgacaggttcattc	transketolase	209	20	5.94945e-15	0.842	EC:2.2.1.1	no IPS match
24728	tggttgtcatggcactggacaagaaaagcacttgctcgggttgcagatgaggcgcgaggtctggccctcgacgctgtcgccaagtgtaagtctggacatctgggactgcctttgggttgcgctgagatgggtgccgtacttttcgggcacgcgctgcactataatcccaaggatagcaagtggctaaatcgtgacaggttcattcttagtgcggggc	transketolase	217	20	8.14978e-27	0.8315	EC:2.2.1.1	IPR005474; G3DSA:3.40.50.970 (GENE3D), PTHR11624 (PANTHER), PTHR11624:SF1 (PANTHER), tmhmm (TMHMM), SSF52518 (SUPERFAMILY)
26634	gtcatgcactggacaagaaagcacttagctcgggttgcagatgaggcgcgaggtctggccctcgacgctgtcgccaagtgtaagtctggacatctgggactgcctttgggttgcgctgagatgggtgccgtacttttcgggcacgcgctgcactataatcccaaggatagcaagtggctaaatcgtgacagg	transketolase	192	20	1.26402e-22	0.8165	EC:2.2.1.1	IPR005474; G3DSA:3.40.50.970 (GENE3D), PTHR11624 (PANTHER), PTHR11624:SF1 (PANTHER), tmhmm (TMHMM), SSF52518 (SUPERFAMILY)
602	ggtctcctctctttgtttcacgatggccgcacaaaatgctgatgatattgattacctccgcaagcacggcattcctgagcttgtcaatgacctcattcaacaacttgtcaatgccaagccatctcagcccgtggcatttctccgagaagctttggagtccaagaaaggacgcaggcccgtggttggtggcaactggaagtgcaacccggactccatgaagaagcttgatggccttattgccaacatcaacgcatgtgacaccagtaaatgcgacgtgtacgtctgtccctccacactccacgtctcatattgcgcg	triose-phosphate isomerase	316	5	3.72905e-17	0.744	EC:5.3.1.1	IPR000652; IPR003117; IPR013785
925	atcgcttccttcccaaaatgcaggacgaggagtatctcattcgttaccgcattccccacctaatcgatgaactcttgttggacatggttaaggatcgtccagaggacgtcattcagtatttcatggattggttggcaaagaaaaaggggatccgaaagttcattgttggaggcaactggaagtgcaacggcagcaaggcgatgataacttctttgtgcaccgatttaaacaaaggagagagcgtcgccgggaagaatgttgaagtggtgattgggtgcccatatttgtatggtgaatttacccgcaaagcactcaggtcggactggggtgttgctttccaaaattgttggactgggaaaggtggtgcgtttactggagagattagtgccgagatgatca…	triose-phosphate isomerase	446	20	1.83382e-43	0.703	EC:5.3.1.1	IPR000652; IPR007858; IPR013785
5011	cagcacacagcacaatgcccgcaacccgcaagcctgtcgtcgggggtaactggaaatgcaaccccgattccatgaagaagcttgatgacctcatcgccaacatcaatgcatgcgacaccagcaagtgcgatgtgtacgtgtgcccatcgcccctgcacgtggcctactgcagtgggaagttcaccaacggggctttggtgacgccacagaactgcaacttcaagggctgtggtgcgttcactggggagatggctgtggagcagatgaaggacatgggcattacacaggtgctgatcgggcactctgagcgccgtggtgagttcgggatcttcccatggacaacaacgacacactggccatcaagctcaagtac	triose-phosphate isomerase	373	20	8.20427e-47	0.616	EC:5.3.1.1	IPR000652; IPR013785; seg (SEG)
21242	tgaagaagcttgaactgacctcatccaccgaaacaatcaaacgcgtgccgacaccagtaagtgcgatgtgtacgtgtgcccgatcgcccctgcacgtggcctactgcaccgggaaagttcaccaacggggctttggtgacgcctcagaactgcaacttcaagggctgtggtgcgttcactggggagatggctgtggagcagatgaaggacatgggcattacacaggtgctgattgggcactctgagcgccgtggcgagttcgggatcttcccgatggacaacaacgacaca	triose-phosphate isomerase	291	20	1.7882e-19	0.75	EC:5.3.1.1	no IPS match
22621	atgccaagccatctcagcccgtggcactttctccgagaagctttggagtccaagaaggacgcagggcccgtggttggtggcaactggaagtgcaacccggactccatgaagaagcttgatggccttattgccaacatcaacgcatgtgacaccagtaaatgcgacgtgtacgtctgtccctccacactccacgtctcatattgcgcgg	triose-phosphate isomerase	208	4	9.85386e-17	0.7375	EC:5.3.1.1	IPR000652; IPR013785
35145	taaacccgtacgtaaggaccgttcggttacgtttaccgggggttaacgtaggtaaaggtcggccgaaaccccggggaaggttcccgaattacggaagaagcttgatgacctcatcgccaacatcaatgcatgcgacaccagcaagtgcgatgtgtacgtgtgcccatcgcccctgcacgtggcctactgcagtgggaagttcaccaactgggctttggtgacgccacagaactgcaacttcaagggctgtggtgcgttcactggggagatggctgtggagcagatgaaggacatgggcattacacaggtgctgatcgggcactctgagcg	triose-phosphate isomerase	330	20	2.81639e-31	0.5955	EC:5.3.1.1	seg (SEG)
992	atttgccatattctccgaacatgggataccccatgtggatgataccgttgtgtgtgttcgccattttgggaacaactatgggtgctggttggaattacgaccggtgtgacaacgccaacggtccaacatcatccgcttggggcggctattgctccggccaatctgaaaactcgcctgtcgatgtttgtggggccgaaaagtacaacctcccacgtcttcaaggcacggattggtgcactacacggcaattgaagattaagaataacggccacactatccaagttggagtcatcgacgatccaccgaccacaaccgcagggaccatttctaagcttgtcggccgaggaagtagtgacaccccagcaatatggcaactcgagcaggttcattttcattggg…	carbonic anhydrase	433	20	4.95915e-07	0.4315	EC:4.2.1.1	IPR001148; IPR023561; SignalP-NN(euk) (SIGNALP), tmhmm (TMHMM)
2116	gatctatgatgcggtttctccttctcgtggccagcgttgcgtttgccgccggcgcaggcttctcctacaatcggtgtgccgcagacggtccatattcgtgggctgctgaattctgcaagggaacatcgaattcgccgattgacgtttgcggagctgagtatagctcttctttgccgcgactggagccgaatcaactgtgtgcaactcgcgagctggatatcaaaaacaatggccacacactgcagatcaacatgatcc	carbonic anhydrase	258	1	0.000144596	0.57	EC:4.2.1.1	IPR001148; IPR023561; seg (SEG), SignalP-NN(euk) (SIGNALP), tmhmm (TMHMM)
4992	caatgcggtggaccgttttgctttgtctcattaccgggctccttgcctggaatcacgaccgctgtgacgatgtgaacggaccaacctccccggcatggcctggtgaatgtcaaaccgggcgtgaaaactctcccatcaatgtctgcggcgcaacgccatttcccgagaccgcaccctcgttcaaagttactggttacaacattcctagagccatgaatattgtcaacaacggccacaccgttgcggtacacatctccgacaacaaacccccaaccctgcagctgggggccctctctgccatcgtggggcggaccaccaacaggacgacccacacgtggc	carbonic anhydrase	339	6	0.000367165	0.471667	EC:4.2.1.1	IPR001148; SignalP-NN(euk) (SIGNALP)
6067	gttttgacgcgtctcgcgcacagaatgttgcgcatcttcttttggctttccatcgcccaacttgcctccaccgagtcttggagctacgatcggtgcagcgcgcatggccccgaatcttgggatgccgcgtattgtgccggggtccaaaattctcccattgacatttgtgatgcggagccgaagaaattgccgtcactgaggggcactgactggtgtaccacgagaactatgaaaatcaagaacaatgggcacactattcaagcaggcatccaaggagactatcccacccttgtggcaggcaaccttgccgaaatcgttggacgtgcggatagcgacactccttaccttgggcattggagcagcttca	carbonic anhydrase	367	20	2.21999e-07	0.5055	EC:4.2.1.1	IPR001148; IPR023561; PTHR18952:SF77 (PANTHER), SignalP-NN(euk) (SIGNALP)
7007	gtcacttgtattcgacatacaagctgcttcttggagctacgatcaatgttcttcaagtggaccgagcaactggggcaaaatctttccggataagtgtgcaggcagtcaacaatctccaatcgacttgtgtggggcaaccgccggaagcctacctagcttctcaaccacgaaatggaatcaagccagatcgatgaacatcctcaacaacgggcataccattcaggtcaacgtgatttccgatgcccctgagacacaagttggcggcttgcacaacaccgtggggcgtagcaccaatagcagcgcgcatcggtgggttttggagcaggtgcacttccattggggaagaacaggacacgattatgaaggaagcgagcacttcctgcaggga	carbonic anhydrase	388	20	1.32913e-12	0.496	EC:4.2.1.1	IPR001148; IPR018344; IPR023561
7042	agtgttctactgcaggggcatatatctcatgaggctgcaaagcaccgcgcacatggcatccagattgcaaagagcagcatttacctcgtcccggaccccggcattgggtcttgctgtgcctcgattcactcggcagctatacacaaatccggactttgaggttaagaccccagacgatgccttgggcctacttcgccagggcaacgaaaggttcgtccaggggcagattttggcccccaccgagggcttgggcgcctcaaggatactgctggggtccagaagccgtttgctgcatttttgagctgtgcggactcccgtgttcccgtcg	carbonic anhydrase	328	10	9.20308e-08	0.65	EC:4.2.1.1	no IPS match
16951	gcatgcgctttcatttcgttctcttgtttctggtcgccagcgtgcactctgccagctggaattatgaccagtgtgacactgtgcttggaccactttccgcttcctggggaggggagtgcggcaactccgagaactcccccattgatgtctgtggtgcagaggcctttcctggcactgccccggcactgagcgcaaacaactacgatgttgctcaatccagcaccatcttgaacaatgggcacaccatccaggtgagcatggctggggcttccaacttgccgggtctcactgccggagaactgtccagcattgtaggtcgcggagctgcaggcacacataactggcagcttgagcagctgcacttccatt	carbonic anhydrase	369	20	1.06102e-07	0.4595	EC:4.2.1.1	IPR001148; IPR018426; IPR023561; SignalP-NN(euk) (SIGNALP)
8892	agtctcaatgtatgctcccaacacctctccttacggtccgccggccagtctaccaccgctgcccggtgccccaccgccgatggtcacccagccggtgtacgactacgctcccatggaaacggctgcagtggcatccaccaagaagttgaaggttgtggctggcgtattgggtctcctcagtattctactccttgctgccaccatcactctcggcgtgttgtatggcaccaaaggaggtgaaacaacagtgactgttgcgccaaccaccggtccaccatctgggacgaacgcgtgcagtgggacggacccggttttcctccattgattgctttgattccagtggtaatgtacaagccctcgagcaagctggtgcaaatgtgacctccggctaccagggct…	delta carbonic anhydrase 1	433	2	1.45411e-05	0.73	EC:4.2.1.1	seg (SEG), SignalP-NN(euk) (SIGNALP), tmhmm (TMHMM)
